# Supplementary material for: Comparison of the Intestinal Bacterial Communities between Captive and Semi-Free-Range Red-Crowned Cranes (Grus japonensis) before Reintroduction in Zhalong National Nature Reserve, China
Source: Animals (Basel). 2023 Dec 19;14(1):3. doi: 10.3390/ani14010003 (PMC10778468; doi:10.3390/ani14010003)
Supplement: Supplementary file 1 [file animals-14-00003-s001.zip]

Archive with 2 entries (2 files):
- animals-2714768-Supplementary materials.pdf
- Certification.pdf
